# Supplementary material for: Transcriptome map of plant mitochondria reveals islands of unexpected transcribed regions
Source: BMC Genomics. 2011 Jun 1;12:279. doi: 10.1186/1471-2164-12-279 (PMC3121727; doi:10.1186/1471-2164-12-279)
Supplement: Additional file 3 — Summary of inter-genic ORF (iORF) expression. Values are given as the mean of all probes within each iORF region. [file 1471-2164-12-279-S3.XLS]

## Sheet: Sheet1
iORF_id	Annotation by (Notsu et al [9])	Calli_mean_expression	Seedling_mean_expression	Start	End
iORF_1	#N/A	2.34616	1.50524	1353	1634
iORF_2	#N/A	4.22093	3.37364	2768	3019
iORF_3	#N/A	3.07236	5.70718	7878	8105
iORF_4	#N/A	2.64123	4.47265	8339	8554
iORF_5	#N/A	11.3271	17.755	10422	10703
iORF_7	#N/A	14.9882	10.4086	12292	12588
iORF_8	#N/A	8.13399	7.36052	16546	16857
iORF_9	#N/A	14.9431	21.6803	18562	18786
iORF_12	#N/A	5.08822	3.74761	23187	23414
iORF_13	#N/A	3.15901	3.25523	23996	24259
iORF_14	#N/A	2.59854	1.99038	24801	25022
iORF_15	#N/A	3.62903	23.1151	28812	29996
iORF_16	#N/A	3.54558	19.5995	29863	30240
iORF_17	#N/A	6.13556	13.1809	30765	31061
iORF_18	#N/A	6.22893	11.7466	31650	32144
iORF_19	#N/A	5.18399	10.5276	32014	32409
iORF_20	#N/A	9.80809	6.4703	39786	40103
iORF_21	#N/A	4.47787	3.45769	40704	40940
iORF_22	#N/A	1.28349	1.98476	44006	44341
iORF_23	#N/A	3.17763	3.75963	44346	44564
iORF_24	#N/A	7.19945	6.44457	45130	45546
iORF_25	orf490	1.03507	1.18543	47683	49152
iORF_26	#N/A	2.80529	2.47515	49246	49497
iORF_27	#N/A	0.755772	1.44786	50237	50659
iORF_28	#N/A	0.642567	1.26532	51527	51754
iORF_29	#N/A	6.0904	16.1067	53518	53730
iORF_31	#N/A	2.48489	2.20216	55641	55853
iORF_32	orf181	2.91853	2.49553	55880	56422
iORF_33	#N/A	10.5065	17.8464	60045	60335
iORF_34	#N/A	11.9474	12.5995	61567	61818
iORF_35	#N/A	6.42974	12.4805	61827	62099
iORF_36	#N/A	11.2209	14.3182	62259	62525
iORF_37	#N/A	6.6997	9.45057	63070	63300
iORF_38	#N/A	2.8834	2.37984	66374	66622
iORF_39	#N/A	3.13504	2.6321	66411	66716
iORF_40	#N/A	6.35996	4.75378	67362	67652
iORF_41	#N/A	1.03302	1.52947	71642	72010
iORF_42	#N/A	1.57804	2.02534	72174	72383
iORF_43	#N/A	5.67695	4.81523	75507	75725
iORF_44	#N/A	4.49795	3.92357	75662	75958
iORF_45	#N/A	13.747	7.36987	77332	77601
iORF_46	#N/A	7.45016	6.10222	77673	77927
iORF_47	#N/A	4.47723	10.4639	78662	78937
iORF_48	#N/A	7.42924	6.24407	80332	80589
iORF_49	#N/A	5.89822	4.62721	84188	84400
iORF_50	#N/A	12.2031	8.49001	86543	86779
iORF_51	#N/A	12.0565	9.30386	87082	87345
iORF_52	#N/A	24.3294	16.7177	89488	89739
iORF_53	#N/A	17.6621	10.5518	90156	90398
iORF_54	#N/A	3.2753	2.26719	93091	93351
iORF_55	#N/A	4.87855	3.64814	93841	94065
iORF_56	#N/A	2.35453	1.64157	95880	96161
iORF_57	#N/A	4.80906	3.69806	97295	97546
iORF_58	#N/A	0.664031	1.01977	102405	102632
iORF_59	#N/A	0.664092	1.36009	102866	103081
iORF_60	#N/A	11.3271	17.755	104949	105230
iORF_61	#N/A	13.2795	18.2416	105641	106009
iORF_62	#N/A	15.0511	10.4147	106819	107115
iORF_63	#N/A	8.13399	7.36052	111073	111384
iORF_64	#N/A	14.9941	21.6804	113089	113313
iORF_65	#N/A	20.1548	20.6608	114991	115242
iORF_66	#N/A	15.9165	21.6158	116096	117292
iORF_67	#N/A	5.08371	3.74874	117714	117941
iORF_68	#N/A	3.18931	3.31171	118523	118786
iORF_69	#N/A	2.61165	1.99937	119328	119549
iORF_70	#N/A	3.62923	23.1169	123339	124523
iORF_71	#N/A	3.64606	19.8984	124390	124767
iORF_72	#N/A	6.15707	13.2052	125292	125588
iORF_73	#N/A	6.20708	11.6934	126177	126671
iORF_74	#N/A	5.05169	10.2617	126541	126936
iORF_75	#N/A	9.80809	6.4703	134313	134630
iORF_76	#N/A	4.48915	3.46219	135231	135467
iORF_77	#N/A	7.17522	6.42388	139657	140073
iORF_78	#N/A	3.69695	2.46044	141444	141671
iORF_79	#N/A	3.07903	2.7634	142754	142963
iORF_80	#N/A	2.00084	1.28253	144543	144833
iORF_81	#N/A	8.07627	5.03516	149953	150180
iORF_82	#N/A	4.95195	4.7015	152914	153144
iORF_83	#N/A	2.93245	2.8568	157453	157713
iORF_84	#N/A	3.43316	2.26998	158712	158930
iORF_85	#N/A	3.47974	2.26944	158933	159142
iORF_86	#N/A	12.2186	6.23851	167919	168197
iORF_87	#N/A	3.95824	2.17621	168537	168794
iORF_89	#N/A	16.4034	13.4681	172638	172925
iORF_94	#N/A	5.29511	5.63898	179331	179738
iORF_95	#N/A	9.46877	5.01857	187144	187392
iORF_96	#N/A	3.72138	2.8476	194486	194755
iORF_97	#N/A	1.18144	1.10928	196146	196370
iORF_98	#N/A	2.19232	1.63517	197209	197424
iORF_99	#N/A	8.17232	17.2651	198405	198614
iORF_100	#N/A	9.77409	16.6115	198385	198909
iORF_101	#N/A	15.2376	8.91143	199728	199949
iORF_102	#N/A	14.5608	11.2386	199883	200107
iORF_103	#N/A	11.619	16.724	200286	200549
iORF_104	#N/A	13.3342	12.1389	200188	200925
iORF_105	#N/A	9.91608	6.6021	200980	201264
iORF_106	#N/A	12.6738	7.62044	201095	201367
iORF_107	#N/A	12.4271	5.9106	202679	202942
iORF_108	#N/A	9.76593	5.85247	203515	203784
iORF_109	#N/A	12.5212	15.0367	204088	204489
iORF_110	#N/A	9.49135	5.7552	204574	204918
iORF_112	#N/A	8.15809	4.04852	213070	213279
iORF_114	#N/A	5.55321	3.74862	217758	218009
iORF_115	#N/A	8.46714	5.06976	219641	219895
iORF_116	orf152b	5.93649	4.27615	220216	220671
iORF_117	#N/A	3.41047	2.59585	220547	220771
iORF_118	orf187	5.44103	5.03403	222023	222583
iORF_119	#N/A	2.51233	2.3379	227715	228044
iORF_121	#N/A	9.75834	4.74401	233511	233768
iORF_122	#N/A	9.0293	4.90602	233895	234119
iORF_123	#N/A	8.04833	3.97165	234690	234971
iORF_124	#N/A	4.87531	2.84239	235283	235510
iORF_125	orf153	9.56338	6.0956	236160	236618
iORF_126	#N/A	2.69589	2.10371	236869	237084
iORF_127	#N/A	10.1125	6.39326	240989	241357
iORF_128	#N/A	14.6869	13.6926	241626	241895
iORF_129	#N/A	4.23756	4.42005	246239	246454
iORF_130	#N/A	18.2793	14.773	249523	249759
iORF_131	#N/A	15.5767	10.2539	250268	250606
iORF_132	#N/A	5.45495	4.07183	251331	251606
iORF_133	#N/A	5.99505	4.14974	252725	252940
iORF_134	#N/A	2.77296	2.70281	254814	255056
iORF_135	#N/A	2.51532	2.82868	258290	258508
iORF_136	#N/A	3.80582	3.27008	261159	261377
iORF_138	#N/A	12.4269	11.1105	265104	265313
iORF_139	#N/A	7.01472	6.75474	267016	267318
iORF_140	#N/A	5.55321	3.74862	276884	277135
iORF_141	#N/A	8.54559	5.08199	278767	279021
iORF_142	#N/A	5.82769	4.23798	279342	279797
iORF_143	#N/A	3.31977	2.53466	279673	279897
iORF_144	orf187	5.44103	5.03403	281149	281709
iORF_145	#N/A	0.813531	0.421524	285558	285776
iORF_146	#N/A	3.70794	6.37036	290412	290780
iORF_147	#N/A	6.92781	8.54689	290810	291070
iORF_148	#N/A	8.64423	9.66591	291917	292138
iORF_152	#N/A	15.7815	12.4871	298071	298334
iORF_153	#N/A	16.6569	12.6085	298045	298407
iORF_155	#N/A	1.49714	1.83829	301678	301893
iORF_156	#N/A	1.04747	1.13553	301986	302219
iORF_157	#N/A	3.3491	4.82091	303579	303830
iORF_158	#N/A	9.16685	15.4736	305409	305663
iORF_159	#N/A	4.77228	4.27066	305869	306150
iORF_160	#N/A	5.16927	4.24809	310180	310434
iORF_161	#N/A	4.68715	3.09608	311880	312200
iORF_162	#N/A	13.2782	14.029	314543	314809
iORF_163	#N/A	14.351	8.97856	316095	316358
iORF_164	#N/A	6.99163	5.32407	316596	316880
iORF_165	#N/A	4.11843	3.49838	317025	317240
iORF_166	#N/A	3.88064	3.61306	317606	317893
iORF_167	#N/A	5.98814	6.49551	321138	321380
iORF_168	#N/A	9.41247	17.0675	321720	321983
iORF_169	#N/A	13.251	16.7399	322576	323037
iORF_170	#N/A	6.61173	12.786	323041	323520
iORF_171	#N/A	3.50152	2.91448	326525	326839
iORF_172	#N/A	13.4839	11.8147	327967	328197
iORF_174	#N/A	9.6063	6.84663	331969	332340
iORF_176	#N/A	3.53342	3.59269	334132	334467
iORF_177	#N/A	2.58244	2.17535	334620	335024
iORF_178	#N/A	7.09896	9.17231	337687	337998
iORF_179	orf284	7.75517	8.39267	337520	338371
iORF_181	#N/A	13.1043	18.9273	339680	340144
iORF_182	#N/A	14.6776	8.29674	343145	343357
iORF_183	#N/A	4.02824	2.70657	344645	344857
iORF_184	#N/A	1.81108	1.5083	345414	345815
iORF_185	#N/A	7.40575	7.43303	351254	351493
iORF_187	#N/A	12.9348	4.64727	354250	354459
iORF_188	#N/A	5.64635	2.62227	354612	354872
iORF_189	#N/A	1.09824	2.3054	357341	357616
iORF_190	#N/A	2.67657	4.58943	357758	357979
iORF_191	#N/A	14.0768	19.4625	361374	361658
iORF_193	#N/A	6.38795	4.91294	362690	362971
iORF_194	#N/A	8.69746	5.69094	363298	363558
iORF_195	#N/A	24.902	10.4042	364141	364386
iORF_196	#N/A	10.6403	8.76905	365516	365725
iORF_197	#N/A	14.748	7.5459	365793	366062
iORF_198	#N/A	11.4892	14.8267	366653	366871
iORF_200	#N/A	14.484	8.97173	367055	367420
iORF_201	#N/A	8.53122	6.60154	368029	368247
iORF_202	#N/A	2.89601	2.2835	369529	369792
iORF_203	#N/A	2.6187	1.45985	371983	372231
iORF_204	#N/A	4.57453	3.26773	372657	372908
iORF_205	#N/A	5.05592	3.87917	373464	373688
iORF_206	#N/A	8.9519	6.50303	376488	376853
iORF_207	#N/A	7.21619	6.07776	376944	377276
iORF_208	#N/A	4.25187	4.34857	379089	379358
iORF_209	#N/A	25.0812	31.4552	381939	382232
iORF_210	orf162	1.73433	1.4593	383761	384246
iORF_211	#N/A	4.1763	3.93368	385885	386094
iORF_212	#N/A	7.35468	5.47451	388328	388537
iORF_213	#N/A	6.40669	7.53747	391235	391459
iORF_215	#N/A	6.19904	3.74611	393535	393888
iORF_216	#N/A	5.43056	3.83697	393830	394174
iORF_217	#N/A	4.88535	3.75936	393954	394196
iORF_218	#N/A	1.4454	1.26951	394888	395274
iORF_219	#N/A	4.46027	14.895	395738	396400
iORF_220	#N/A	9.35527	5.41273	396988	397224
iORF_221	#N/A	17.0529	14.9943	403988	404239
iORF_222	#N/A	19.93	14.6437	404303	404563
iORF_223	#N/A	3.93478	10.0776	406188	407126
iORF_224	#N/A	2.16237	2.53078	407851	408126
iORF_225	#N/A	9.53556	5.23464	409688	409942
iORF_226	orf152b	6.15707	4.25429	410263	410718
iORF_227	#N/A	3.76272	2.72143	410594	410818
iORF_228	orf187	6.27518	5.20637	412070	412630
iORF_229	#N/A	0.91626	1.16923	417912	418121
iORF_230	#N/A	1.14238	1.50004	418689	418940
iORF_231	#N/A	14.7184	8.29926	424232	424444
iORF_232	#N/A	3.954	2.6646	425732	425944
iORF_233	#N/A	1.80631	1.50673	426501	426902
iORF_234	#N/A	7.40575	7.43303	432341	432580
iORF_236	#N/A	12.9348	4.64727	435337	435546
iORF_237	#N/A	5.68513	2.64551	435699	435959
iORF_238	#N/A	1.1045	2.30762	438428	438703
iORF_239	#N/A	2.67657	4.58943	438845	439066
iORF_240	#N/A	13.9798	19.1558	442461	442745
iORF_242	#N/A	6.37677	4.9296	443777	444058
iORF_243	#N/A	8.70879	5.66931	444385	444645
iORF_244	#N/A	24.902	10.4042	445228	445473
iORF_245	#N/A	10.9536	8.95491	446603	446812
iORF_246	#N/A	14.6782	7.56435	446880	447149
iORF_247	#N/A	11.485	14.8335	447740	447958
iORF_249	#N/A	14.484	8.97173	448142	448507
iORF_250	#N/A	8.74788	6.62249	449116	449334
iORF_251	#N/A	2.89601	2.2835	450616	450879
iORF_252	#N/A	2.61846	1.45906	453070	453318
iORF_253	#N/A	4.57453	3.26773	453744	453995
iORF_254	#N/A	4.94029	3.80447	454551	454775
iORF_255	#N/A	9.03684	6.56715	457575	457940
iORF_256	#N/A	7.15238	6.05463	458031	458363
iORF_257	#N/A	4.25722	4.36515	460176	460445
iORF_258	#N/A	25.1396	31.4394	463026	463319
iORF_259	orf162	1.72484	1.45606	464848	465333
iORF_260	#N/A	2.00175	1.28275	467644	467934
iORF_261	#N/A	8.06115	5.02039	473054	473281
iORF_262	#N/A	4.95668	4.71477	476015	476245
iORF_263	#N/A	2.93202	2.85752	480554	480814
iORF_264	#N/A	3.4676	2.28367	481813	482031
iORF_265	#N/A	3.46251	2.26087	482034	482243
iORF_266	#N/A	5.22682	3.44819	489015	488794
iORF_267	#N/A	7.52584	6.12421	488176	487955
iORF_268	#N/A	5.28552	4.73592	483689	483471
iORF_269	#N/A	1.73774	1.78543	480178	479948
iORF_270	#N/A	4.86226	4.00327	477411	477088
iORF_271	#N/A	8.07858	5.70357	473702	473484
iORF_272	#N/A	5.26393	3.61197	467028	466750
iORF_273	#N/A	14.5666	17.6768	464757	464530
iORF_274	#N/A	20.4336	33.7663	463625	463287
iORF_275	#N/A	28.8035	38.7293	461702	461478
iORF_276	#N/A	2.50924	1.31667	452366	452130
iORF_277	#N/A	6.74844	5.71743	449259	449035
iORF_278	orf173	10.4178	6.38668	448786	448268
iORF_279	#N/A	17.1265	8.81532	447168	446923
iORF_280	#N/A	13.9003	7.33499	447112	446897
iORF_281	#N/A	13.9919	9.76604	446808	446455
iORF_282	#N/A	9.6868	6.85432	444521	444156
iORF_283	#N/A	11.6168	19.6025	442896	442684
iORF_284	#N/A	12.833	20.0097	442209	441823
iORF_285	#N/A	12.3925	17.252	441937	441683
iORF_286	#N/A	14.0919	21.1295	441680	441330
iORF_287	#N/A	5.8769	4.65905	436823	436539
iORF_288	#N/A	2.51067	2.59459	436113	435886
iORF_289	#N/A	11.145	4.63849	435512	435234
iORF_290	#N/A	23.3386	31.7337	434267	434019
iORF_291	#N/A	2.16561	3.42621	430525	430244
iORF_292	#N/A	11.2006	6.46712	425341	425084
iORF_294	#N/A	1.00586	1.46994	418777	418565
iORF_295	#N/A	1.1405	1.48361	418482	418165
iORF_296	#N/A	0.915085	1.1316	416944	416708
iORF_297	#N/A	28.0622	37.226	413945	413730
iORF_298	#N/A	3.26723	3.42368	412831	412607
iORF_299	#N/A	11.3659	16.7371	405670	405326
iORF_300	#N/A	11.0772	16.9354	404037	403756
iORF_301	orf160	2.94814	0	402710	402231
iORF_302	#N/A	5.29496	4.56401	400903	400688
iORF_303	#N/A	6.21529	4.11787	399256	398930
iORF_304	#N/A	5.35246	2.99326	398718	398494
iORF_305	#N/A	5.62193	6.98541	391425	391210
iORF_306	#N/A	12.7852	8.62129	390486	390097
iORF_307	#N/A	8.02988	7.20699	389959	389750
iORF_308	#N/A	5.32495	3.66731	385941	385663
iORF_309	#N/A	14.3336	17.4529	383670	383443
iORF_310	#N/A	20.3549	33.7224	382538	382200
iORF_311	#N/A	28.6944	38.7559	380615	380391
iORF_312	#N/A	2.5401	1.34164	371279	371043
iORF_313	#N/A	6.74337	5.70685	368172	367948
iORF_314	#N/A	10.4998	6.43529	367699	367181
iORF_315	#N/A	17.2298	8.8137	366081	365836
iORF_316	#N/A	13.8228	7.33085	366025	365810
iORF_317	#N/A	13.7701	9.6414	365721	365368
iORF_318	#N/A	9.83695	6.93998	363434	363069
iORF_319	#N/A	11.6817	19.6068	361809	361597
iORF_320	#N/A	12.804	19.9924	361122	360736
iORF_321	#N/A	12.3367	17.2471	360850	360596
iORF_322	#N/A	14.1352	21.1485	360593	360243
iORF_323	#N/A	5.84983	4.63643	355736	355452
iORF_324	#N/A	2.45045	2.56333	355026	354799
iORF_325	#N/A	11.1596	4.63441	354425	354147
iORF_326	#N/A	23.2698	31.7093	353180	352932
iORF_327	#N/A	2.16561	3.42621	349438	349157
iORF_328	#N/A	11.2006	6.46712	344254	343997
iORF_330	#N/A	7.834	6.99077	338411	338133
iORF_331	#N/A	13.4474	14.2979	337574	337080
iORF_332	#N/A	9.12682	7.75323	328693	328424
iORF_333	#N/A	1.37705	0.88892	327394	327146
iORF_334	#N/A	2.34695	2.05601	327168	326722
iORF_335	#N/A	3.52589	2.90642	326715	326398
iORF_336	#N/A	6.63563	13.0659	323233	322988
iORF_337	#N/A	8.70884	14.4258	323855	322074
iORF_339	#N/A	5.81751	5.0127	319345	319121
iORF_341	#N/A	18.2211	19.4369	315032	314820
iORF_342	#N/A	12.2474	8.20222	314468	314103
iORF_343	#N/A	5.85628	3.73587	313988	313674
iORF_344	#N/A	14.5722	18.1918	305293	305054
iORF_346	#N/A	1.19277	1.05721	302688	302458
iORF_347	orf241	6.44205	3.86448	300529	299807
iORF_348	#N/A	5.17579	2.98269	299758	299456
iORF_349	#N/A	10.9172	6.24419	295728	295423
iORF_350	#N/A	11.0786	10.8615	294357	291745
iORF_351	#N/A	6.77574	9.8962	291443	291195
iORF_352	#N/A	4.85103	7.69287	290845	289109
iORF_353	#N/A	5.36547	8.67343	288927	287884
iORF_354	#N/A	7.43603	5.09294	287884	287633
iORF_355	#N/A	28.0622	37.226	283024	282809
iORF_356	#N/A	2.83404	3.28592	281910	281686
iORF_357	#N/A	3.94319	3.04945	278270	278034
iORF_358	#N/A	9.04631	5.95731	277738	277442
iORF_359	#N/A	4.69084	2.88849	276013	275801
iORF_360	#N/A	6.04107	3.96015	275062	274835
iORF_361	orf161	5.61648	4.59173	274672	274190
iORF_362	#N/A	6.09996	6.85167	268346	268035
iORF_363	#N/A	7.17311	7.71393	267072	266845
iORF_364	#N/A	9.33184	11.0726	266149	265904
iORF_365	#N/A	9.2664	11.139	266165	265881
iORF_366	#N/A	9.95122	8.81677	262258	262046
iORF_367	#N/A	7.15108	6.11095	260876	260664
iORF_368	#N/A	9.69093	7.37626	260653	260429
iORF_369	#N/A	9.308	6.60783	260161	259823
iORF_370	#N/A	3.35456	3.23055	259833	259606
iORF_371	#N/A	3.20605	2.77239	259512	259279
iORF_372	#N/A	1.35558	1.65211	258124	257816
iORF_373	#N/A	3.89812	3.94314	255980	255711
iORF_374	#N/A	3.03672	2.65781	255862	255602
iORF_375	orf176	3.22247	3.02442	255283	254756
iORF_376	#N/A	5.09565	4.00658	253407	253183
iORF_377	#N/A	13.8556	10.6372	251109	250852
iORF_378	#N/A	13.2519	9.75453	250596	250369
iORF_379	#N/A	16.0611	12.7304	250133	249858
iORF_381	#N/A	1.92256	1.77794	246634	246410
iORF_382	#N/A	3.38414	2.61904	245750	245442
iORF_384	#N/A	14.5795	11.9929	241913	241677
iORF_385	#N/A	12.6252	16.6334	241783	241445
iORF_386	#N/A	13.1084	7.92223	240725	240414
iORF_388	#N/A	7.36275	3.78033	234889	234554
iORF_389	#N/A	10.4702	6.11571	233507	233199
iORF_390	#N/A	7.19564	4.77836	230923	230618
iORF_391	#N/A	5.18335	3.40312	229723	229502
iORF_392	#N/A	5.42906	3.67221	229683	229372
iORF_394	#N/A	2.83404	3.28592	222784	222560
iORF_395	#N/A	3.94319	3.04945	219144	218908
iORF_396	#N/A	9.04631	5.95731	218612	218316
iORF_397	#N/A	4.69084	2.88849	216887	216675
iORF_398	#N/A	6.04107	3.96015	215936	215709
iORF_399	orf161	5.61648	4.59173	215546	215064
iORF_400	#N/A	8.71677	13.5923	212428	212150
iORF_401	#N/A	8.61876	5.57967	209100	208855
iORF_402	#N/A	7.6641	4.10439	208817	208593
iORF_403	#N/A	9.02798	4.89121	203751	203458
iORF_404	#N/A	13.1271	7.89399	201420	201130
iORF_405	#N/A	14.774	9.75713	199942	199667
iORF_406	#N/A	1.25883	0.858071	197131	196763
iORF_407	#N/A	1.67926	1.43028	195530	195270
iORF_408	#N/A	3.60363	2.60466	194359	194144
iORF_409	#N/A	2.762	3.09828	194144	193917
iORF_410	#N/A	1.16064	2.43784	193657	193418
iORF_411	#N/A	1.93219	3.95061	193180	192968
iORF_412	#N/A	3.27437	3.78214	191677	191459
iORF_413	#N/A	1.72011	1.30991	189306	189079
iORF_414	#N/A	2.51002	3.1017	188831	188583
iORF_415	#N/A	4.9851	5.07443	188267	187995
iORF_416	#N/A	13.7018	14.0701	185638	184190
iORF_417	#N/A	6.27428	6.75972	181605	181375
iORF_418	#N/A	4.84878	6.52497	182026	181355
iORF_419	#N/A	3.26978	3.64161	181279	181004
iORF_420	#N/A	6.26901	6.23417	179638	179381
iORF_421	#N/A	7.72712	6.34809	176476	176129
iORF_422	#N/A	11.007	15.2262	174867	174652
iORF_423	#N/A	13.6062	9.029	171140	170928
iORF_424	#N/A	6.07073	4.56666	170550	170314
iORF_425	orf194	4.53237	2.91842	168968	168387
iORF_426	#N/A	9.23954	4.73438	168112	167702
iORF_427	#N/A	5.28145	3.51516	165914	165693
iORF_428	#N/A	7.38369	6.12037	165075	164854
iORF_429	#N/A	5.27713	4.74043	160588	160370
iORF_430	#N/A	2.06179	2.0117	157077	156847
iORF_431	#N/A	4.83587	3.954	154310	153987
iORF_432	#N/A	8.11517	5.70342	150601	150383
iORF_433	#N/A	5.03903	4.00726	142642	142364
iORF_434	orf288	5.90596	4.1435	142034	141171
iORF_435	#N/A	4.47593	3.7393	136927	136682
iORF_436	#N/A	4.77649	3.54439	135463	135194
iORF_437	#N/A	9.1633	6.91907	131949	131698
iORF_438	#N/A	17.9782	8.24002	131687	131316
iORF_439	#N/A	5.98595	4.96281	128045	127767
iORF_440	#N/A	5.05553	10.2906	126758	126489
iORF_441	#N/A	6.63352	11.9201	126568	126158
iORF_442	#N/A	1.17986	5.4187	122753	122535
iORF_443	#N/A	3.09713	13.6139	122128	121646
iORF_444	#N/A	4.25689	15.7565	121680	121306
iORF_445	#N/A	2.60712	11.7443	121306	120896
iORF_446	#N/A	3.99187	3.65424	118495	118142
iORF_447	orf152a	14.4603	11.1178	114698	114243
iORF_448	#N/A	10.6507	21.0833	113522	112932
iORF_450	#N/A	2.77498	2.34667	109924	109661
iORF_451	#N/A	12.3877	7.10157	107300	107070
iORF_452	#N/A	2.82819	2.26875	101756	101454
iORF_453	#N/A	8.78855	5.9931	98164	97766
iORF_454	#N/A	7.79594	5.40258	97995	97750
iORF_455	#N/A	4.74403	3.61522	97581	97252
iORF_456	#N/A	3.53089	2.87583	96406	96158
iORF_457	#N/A	5.10728	3.58868	92926	92666
iORF_459	#N/A	15.5634	16.9869	89129	88917
iORF_461	#N/A	14.2888	10.1003	87663	87445
iORF_462	#N/A	16.9468	13.5795	86873	86643
iORF_464	#N/A	1.99418	1.95086	81476	81201
iORF_465	#N/A	11.0544	18.0709	78576	78361
iORF_466	orfX	8.89379	14.5826	79115	78309
iORF_467	#N/A	12.1555	9.97714	76546	76262
iORF_468	#N/A	6.6213	5.53567	75170	74814
iORF_469	#N/A	11.922	9.08918	73379	73119
iORF_470	#N/A	2.8163	2.25411	67961	67704
iORF_471	#N/A	5.38397	4.38046	66445	66227
iORF_472	#N/A	3.10304	2.76219	65897	65688
iORF_473	#N/A	8.53454	10.2175	63488	63276
iORF_474	orf183	9.53859	12.5307	61918	61370
iORF_477	#N/A	1.8005	1.45481	57856	57632
iORF_478	#N/A	2.86843	2.69053	55782	55435
iORF_479	#N/A	5.51366	6.82947	54141	53917
iORF_480	#N/A	0.652359	0.699391	50373	50113
iORF_481	orf258	1.99715	1.94297	50135	49362
iORF_482	#N/A	1.26494	1.56017	48632	48372
iORF_484	#N/A	4.46879	3.72984	42400	42155
iORF_485	#N/A	4.73656	3.52747	40936	40667
iORF_486	#N/A	9.09974	6.91837	37422	37171
iORF_487	#N/A	17.9603	8.22855	37160	36789
iORF_488	#N/A	6.07615	5.04341	33518	33240
iORF_489	#N/A	5.08308	10.3825	32231	31962
iORF_490	#N/A	6.64404	11.9765	32041	31631
iORF_491	#N/A	1.1099	5.12442	28226	28008
iORF_492	#N/A	3.076	13.4914	27601	27119
iORF_493	#N/A	4.26508	15.7762	27153	26779
iORF_494	#N/A	2.60968	11.7566	26779	26369
iORF_495	#N/A	3.99527	3.67587	23968	23615
iORF_496	orf152a	14.376	11.03	20171	19716
iORF_497	orf25	10.6524	21.0802	18995	18405
iORF_499	#N/A	2.77498	2.34667	15397	15134
iORF_500	#N/A	11.8899	6.92863	12773	12543
iORF_501	#N/A	2.30729	2.40216	7229	6927
iORF_502	#N/A	8.73769	5.93454	3637	3239
iORF_503	#N/A	7.58787	5.30191	3468	3223
iORF_504	#N/A	4.28855	3.38529	3054	2725
iORF_505	#N/A	3.53119	2.80195	1879	1631
