# Supplementary material for: Transcriptome map of plant mitochondria reveals islands of unexpected transcribed regions
Source: BMC Genomics. 2011 Jun 1;12:279. doi: 10.1186/1471-2164-12-279 (PMC3121727; doi:10.1186/1471-2164-12-279)
Supplement: Additional file 6 — Spreadsheet information of primers used for RT-PCR analysis. TU, name of the transcriptional unit; Start, start position of TU; End, end position of TU; Primer 1 and Primer 2, sequence information of primer pair sequences used for RT-PCR analysis. [file 1471-2164-12-279-S6.XLS]

## Sheet: Sheet1
TU	Start	End	Primer 1	Primer 2
ORF_102	199883	200107	ATGGTTCGCCACCACCCG	TAATGATGGTAGAGTCAGGGGT
ORF_120	232912	233181	ATGGTTGGAGCAGCAAACTCG	CACTCTGTAGGAAATGCATAGAC
ORF_125	236160	236618	ATGTCTAGGGCTTCATCTTATGC	AGAAATCAGTAGAAATCGGGTTCT
ORF_215	393535	393888	ATGTCTCGGGAAGCGCTTCG	GCTGGATTTGCGGATGGCG
ORF_254	454551	454775	ATGGTTCCCATTTGTCTCGGAG	GAGCCTTATGAAAGAGGGAAGA
ORF_306	390486	390097	ATGTACCGAAAGATAGAGATGCTG	TGTAAAGTCTCTAGTGGGTGCG
ORF_487	37160	36789	ATGGTTGTGCGTGTCTGCGA	ATATGTCTCAGTAACACACTCATC
ORF_502	3637	3239	ATGAACAAGCTTCTCAACAAAGGC	GTTTTTAATGGTCTGTGAATTGAGTTT
ORF_86	167919	168197	ATGTCGCGAAGTGTTCGGTC	GCCGAGAAATTCCATACCTTCC
ORF_106	201095	201367	ATGATACAAGATATCTATCTATTCTGG	CGTTAGCGGACTTACAGGTC
ncRNA_1	394	552	TTCACTCAATCAAAACATTGACGC	ATACATGCGCCATAGTGCCAAT
ncRNA_2	14134	14614	AGCTAAGTCAGTATGGATCTAATTG	CATCCTTGCCCGTCCCCC
ncRNA_3	15826	16148	CCTCTTTCTATATACTTAACGCGA	AAATCAACTAGGCACTCTGCAG
ncRNA_4	35716	36332	AACTAGAGGAGAGGAATCCTTC	GGGACCCTCTTTCAAAACATGG
ncRNA_5	42770	43138	AAGAAGGGTTACCGAATGATTGG	TTACTTATAGAGCCAGACTGTGC
ncRNA_6	148224	148970	AATTCCTCTCAATGAAATTTGCCATG	GGTCGGTCAATAGCATAGCTAT
ncRNA_9	340404	341116	ACGTCGTTCGTTCGGCGAC	CGGCGAATCTAGGGGCTC
ncRNA_11	450904	451852	TGATGTGAGTGATGCACAGGG	AAAAAAGAAGCTCTGTCGCTCTC
rrn18	282767	284461	CCTGGTAGTCCATGCCGTAA	CATCCCGTTAAGGACAGGTT
